# Supplementary material for: Bifidobacterium breve CCFM1025 Improves Sleep Quality via Regulating the Activity of the HPA Axis: A Randomized Clinical Trial
Source: Nutrients. 2023 Nov 6;15(21):4700. doi: 10.3390/nu15214700 (PMC10648101; doi:10.3390/nu15214700)
Supplement: Supplementary file 1 [file nutrients-15-04700-s001.zip]

Archive with 1 entries (1 files):
- nutrients-2697018-supplementary.pdf
